# Supplementary material for: Low expression of acyl-CoA thioesterase 13 is associated with poor prognosis in ovarian serous cystadenocarcinoma
Source: Front Genet. 2023 Jun 22;14:1213022. doi: 10.3389/fgene.2023.1213022 (PMC10323136; doi:10.3389/fgene.2023.1213022)
Supplement: Supplementary file 2 [file DataSheet2.csv]

rownames(datas)	Type	values
TCGA-13-1495-01	G1(n=376)	2.96687339675998
TCGA-04-1347-01	G1(n=376)	3.67831984701589
TCGA-24-2267-01	G1(n=376)	3.39993668138128
TCGA-29-1691-01	G1(n=376)	5.31972269340788
TCGA-24-1924-01	G1(n=376)	3.71663977760338
TCGA-13-1511-01	G1(n=376)	3.64483688900257
TCGA-59-A5PD-01	G1(n=376)	4.21708333661902
TCGA-29-1688-01	G1(n=376)	3.84879818124419
TCGA-23-1122-01	G1(n=376)	3.97503398391896
TCGA-20-0987-01	G1(n=376)	3.45041947339778
TCGA-24-1844-01	G1(n=376)	3.55776542019616
TCGA-59-2363-01	G1(n=376)	3.60093575182506
TCGA-04-1343-01	G1(n=376)	3.05437965514795
TCGA-25-1319-01	G1(n=376)	4.84736057780481
TCGA-23-1113-01	G1(n=376)	2.39190516529892
TCGA-24-1423-01	G1(n=376)	4.01938167531808
TCGA-13-1488-01	G1(n=376)	4.18344681399458
TCGA-25-1634-01	G1(n=376)	4.16681986788842
TCGA-24-1565-01	G1(n=376)	3.43537523349042
TCGA-13-1507-01	G1(n=376)	3.88959035521413
TCGA-24-1419-01	G1(n=376)	3.62971797721469
TCGA-61-2111-01	G1(n=376)	3.72453022403462
TCGA-61-1900-01	G1(n=376)	4.62225685798771
TCGA-24-1416-01	G1(n=376)	2.52626917206523
TCGA-24-1549-01	G1(n=376)	3.05746760174998
TCGA-61-2101-01	G1(n=376)	3.09936253975777
TCGA-23-1110-01	G1(n=376)	3.98299357469431
TCGA-09-1669-01	G1(n=376)	3.61705158593447
TCGA-29-1693-01	G1(n=376)	3.84915860971469
TCGA-24-2027-01	G1(n=376)	3.18718181029145
TCGA-13-0923-01	G1(n=376)	4.44018149209194
TCGA-25-1322-01	G1(n=376)	2.96193813111067
TCGA-61-2098-01	G1(n=376)	4.1185009317077
TCGA-09-2051-01	G1(n=376)	4.45706234281412
TCGA-20-1687-01	G1(n=376)	3.45078895872524
TCGA-29-1701-01	G1(n=376)	3.94572005823309
TCGA-59-2354-01	G1(n=376)	3.12553539049882
TCGA-04-1331-01	G1(n=376)	3.36626625408015
TCGA-25-1877-01	G1(n=376)	5.69650578993945
TCGA-24-1467-01	G1(n=376)	3.3188807923151
TCGA-24-1847-01	G1(n=376)	3.51857290537375
TCGA-61-1741-01	G1(n=376)	3.85858779437871
TCGA-04-1365-01	G1(n=376)	3.92906189279043
TCGA-24-1843-01	G1(n=376)	2.97252723999477
TCGA-04-1332-01	G1(n=376)	3.10544341974835
TCGA-25-2393-01	G1(n=376)	3.72021278718112
TCGA-30-1891-01	G1(n=376)	3.64818930271814
TCGA-13-1506-01	G1(n=376)	3.31911209306266
TCGA-24-2033-01	G1(n=376)	2.88352306940797
TCGA-25-1320-01	G1(n=376)	3.38625914113335
TCGA-29-1778-01	G1(n=376)	3.5203468115194
TCGA-13-1498-01	G1(n=376)	3.69237139970866
TCGA-23-1114-01	G1(n=376)	3.55499397722734
TCGA-13-0762-01	G1(n=376)	3.85428495534622
TCGA-23-1111-01	G1(n=376)	3.60012699957572
TCGA-24-0979-01	G1(n=376)	3.2575839604526
TCGA-09-1668-01	G1(n=376)	3.53595340059943
TCGA-61-2092-01	G1(n=376)	4.32497617269159
TCGA-13-1477-01	G1(n=376)	3.5293212253457
TCGA-61-2012-01	G1(n=376)	3.34278228195613
TCGA-23-1029-01	G1(n=376)	3.85062942547714
TCGA-29-1770-01	G1(n=376)	4.0265079504093
TCGA-13-0920-01	G1(n=376)	3.80920862427109
TCGA-24-1428-01	G1(n=376)	3.57630444747625
TCGA-09-1659-01	G1(n=376)	3.30399987508549
TCGA-13-1509-01	G1(n=376)	3.15369186122001
TCGA-23-1123-01	G1(n=376)	3.47395571393964
TCGA-13-1496-01	G1(n=376)	3.91585548306784
TCGA-23-2084-01	G1(n=376)	3.44152331781318
TCGA-61-2000-01	G1(n=376)	3.95114014676621
TCGA-36-1568-01	G1(n=376)	3.25723696473384
TCGA-23-2077-01	G1(n=376)	3.48424126925153
TCGA-09-2056-01	G1(n=376)	3.08229383595143
TCGA-24-0970-01	G1(n=376)	3.72862801821391
TCGA-23-1120-01	G1(n=376)	4.0023514788815
TCGA-29-1695-01	G1(n=376)	4.03375775605021
TCGA-13-0883-01	G1(n=376)	3.61534566751306
TCGA-25-2400-01	G1(n=376)	3.82282190654847
TCGA-09-1667-01	G1(n=376)	3.80289629479183
TCGA-31-1951-01	G1(n=376)	3.0128010591916
TCGA-OY-A56Q-01	G1(n=376)	3.96926102659992
TCGA-29-1769-01	G1(n=376)	3.56246224671744
TCGA-04-1357-01	G1(n=376)	3.94597282511165
TCGA-25-1318-01	G1(n=376)	3.66995650511752
TCGA-24-1104-01	G1(n=376)	3.47060193782622
TCGA-09-1665-01	G1(n=376)	3.965442614021
TCGA-29-1768-01	G1(n=376)	3.86146909198984
TCGA-30-1718-01	G1(n=376)	4.00548981651762
TCGA-13-0900-01	G1(n=376)	3.12967867332579
TCGA-13-1409-01	G1(n=376)	3.31961793420016
TCGA-25-1635-01	G1(n=376)	3.60068603848422
TCGA-23-1023-01	G1(n=376)	3.65125839088427
TCGA-5X-AA5U-01	G1(n=376)	4.15648560917279
TCGA-29-1697-01	G1(n=376)	3.21246039336429
TCGA-13-2060-01	G1(n=376)	3.29375303314546
TCGA-25-2398-01	G1(n=376)	4.16948411059584
TCGA-25-1628-01	G1(n=376)	3.41608307420836
TCGA-61-2003-01	G1(n=376)	3.86526559486377
TCGA-09-2053-01	G1(n=376)	3.10792216270838
TCGA-61-1724-01	G1(n=376)	3.94999241424229
TCGA-13-0797-01	G1(n=376)	3.90423359153922
TCGA-23-1107-01	G1(n=376)	2.58077260681573
TCGA-13-1410-01	G1(n=376)	3.32877903095893
TCGA-25-1328-01	G1(n=376)	3.31025285819244
TCGA-09-0366-01	G1(n=376)	3.86096279785812
TCGA-24-2035-01	G1(n=376)	2.897511510582
TCGA-24-1567-01	G1(n=376)	4.17864294278774
TCGA-61-2110-01	G1(n=376)	2.54329790139707
TCGA-61-2088-01	G1(n=376)	3.75530422054108
TCGA-09-0364-01	G1(n=376)	3.80247242122116
TCGA-31-1944-01	G1(n=376)	3.56159497452061
TCGA-04-1338-01	G1(n=376)	2.37779009533627
TCGA-13-1405-01	G1(n=376)	3.2026527966713
TCGA-23-1809-01	G1(n=376)	3.01622886523004
TCGA-04-1361-01	G1(n=376)	3.48645695576873
TCGA-09-0367-01	G1(n=376)	3.46355706853902
TCGA-09-1670-01	G1(n=376)	2.9793302987477
TCGA-25-1870-01	G1(n=376)	4.05239850379752
TCGA-13-0795-01	G1(n=376)	3.49805934662471
TCGA-25-1632-01	G1(n=376)	3.82225086928308
TCGA-24-2289-01	G1(n=376)	3.42686854719007
TCGA-04-1519-01	G1(n=376)	3.32788852276664
TCGA-13-1499-01	G1(n=376)	4.05766687679971
TCGA-23-2078-01	G1(n=376)	3.23247657119849
TCGA-24-1471-01	G1(n=376)	2.81245715158046
TCGA-25-2399-01	G1(n=376)	3.22400939428469
TCGA-24-2280-01	G1(n=376)	3.99509552671158
TCGA-13-0886-01	G1(n=376)	4.173167418931
TCGA-13-1411-01	G1(n=376)	3.04652598339857
TCGA-13-1505-01	G1(n=376)	3.50364131560295
TCGA-61-2109-01	G1(n=376)	3.10020396744373
TCGA-13-0885-01	G1(n=376)	2.73718919456896
TCGA-29-1783-01	G1(n=376)	2.79759409044211
TCGA-23-1109-01	G1(n=376)	3.2971473865438
TCGA-24-2261-01	G1(n=376)	3.50034317247624
TCGA-24-1470-01	G1(n=376)	3.93496933673642
TCGA-20-1682-01	G1(n=376)	3.72021278718112
TCGA-31-1956-01	G1(n=376)	3.88707679582714
TCGA-29-1785-01	G1(n=376)	3.39584427620252
TCGA-29-1694-01	G1(n=376)	2.82354557543035
TCGA-04-1350-01	G1(n=376)	3.10280927892155
TCGA-29-1696-01	G1(n=376)	4.16357118724562
TCGA-29-2414-01	G1(n=376)	4.10035537232348
TCGA-61-1738-01	G1(n=376)	3.84868803235971
TCGA-24-1430-01	G1(n=376)	3.7370593662963
TCGA-61-1910-01	G1(n=376)	3.74103546167172
TCGA-20-1686-01	G1(n=376)	4.2374566441017
TCGA-13-0730-01	G1(n=376)	2.99555687794267
TCGA-09-1666-01	G1(n=376)	3.94851675012412
TCGA-24-1923-01	G1(n=376)	2.68885174386588
TCGA-13-0924-01	G1(n=376)	3.87208998933479
TCGA-25-1313-01	G1(n=376)	3.98146910109562
TCGA-30-1857-01	G1(n=376)	3.21169754451435
TCGA-25-2392-01	G1(n=376)	3.39193265279625
TCGA-30-1892-01	G1(n=376)	3.1122831085982
TCGA-31-1953-01	G1(n=376)	4.48175100472574
TCGA-61-1914-01	G1(n=376)	4.54674632530528
TCGA-24-1562-01	G1(n=376)	3.19340905315566
TCGA-25-1623-01	G1(n=376)	2.67167834176889
TCGA-24-2290-01	G1(n=376)	3.73534887018589
TCGA-25-1329-01	G1(n=376)	3.3991574189205
TCGA-29-A5NZ-01	G1(n=376)	4.09579786225111
TCGA-24-1850-01	G1(n=376)	3.66959375118833
TCGA-61-2097-01	G1(n=376)	3.81573936216664
TCGA-23-1030-01	G1(n=376)	3.25774988542886
TCGA-24-1417-01	G1(n=376)	4.50048977519458
TCGA-13-1489-01	G1(n=376)	3.99137218350336
TCGA-23-1021-01	G1(n=376)	2.53565486049679
TCGA-31-1946-01	G1(n=376)	4.16748638996565
TCGA-24-1552-01	G1(n=376)	3.35448037100067
TCGA-36-1580-01	G1(n=376)	3.2702000003144
TCGA-25-2396-01	G1(n=376)	3.57938533614287
TCGA-23-1027-01	G1(n=376)	3.32939631882882
TCGA-24-1845-01	G1(n=376)	4.22379321624303
TCGA-25-2409-01	G1(n=376)	3.36899178890816
TCGA-59-2350-01	G1(n=376)	2.98850291846641
TCGA-31-1959-01	G1(n=376)	3.88508622529017
TCGA-20-0991-01	G1(n=376)	3.53311477225374
TCGA-04-1648-01	G1(n=376)	4.29519403733199
TCGA-10-0928-01	G1(n=376)	2.71817528312111
TCGA-24-1550-01	G1(n=376)	3.57730796893868
TCGA-29-2425-01	G1(n=376)	4.11524137299275
TCGA-13-1403-01	G1(n=376)	3.08973541669621
TCGA-24-1553-01	G1(n=376)	3.95757105891452
TCGA-61-1736-01	G1(n=376)	2.71457523885163
TCGA-57-1584-01	G1(n=376)	3.67666233485797
TCGA-36-1577-01	G1(n=376)	3.74186603189282
TCGA-29-1710-01	G1(n=376)	4.17093453467551
TCGA-24-1469-01	G1(n=376)	4.03000052887744
TCGA-57-1994-01	G1(n=376)	3.20956253842015
TCGA-13-0906-01	G1(n=376)	3.78053058143677
TCGA-25-1626-01	G1(n=376)	3.35369027062016
TCGA-29-1774-01	G1(n=376)	4.11169907219742
TCGA-04-1530-01	G1(n=376)	4.18840092460321
TCGA-61-2104-01	G1(n=376)	3.58472203150802
TCGA-24-0966-01	G1(n=376)	3.1975823588983
TCGA-24-1434-01	G1(n=376)	3.34525442674739
TCGA-24-1424-01	G1(n=376)	4.11662259542498
TCGA-61-1728-01	G1(n=376)	3.54641296687176
TCGA-23-1119-01	G1(n=376)	3.84108751129593
TCGA-61-1733-01	G1(n=376)	3.30790934340729
TCGA-09-0369-01	G1(n=376)	3.73674556639493
TCGA-61-1721-01	G1(n=376)	3.22260365764515
TCGA-13-1485-01	G1(n=376)	3.27439585920523
TCGA-13-0714-01	G1(n=376)	2.00629802390037
TCGA-13-0908-01	G1(n=376)	3.72866066662148
TCGA-25-1317-01	G1(n=376)	3.37368996746097
TCGA-10-0933-01	G1(n=376)	3.56748460395857
TCGA-13-1487-01	G1(n=376)	3.45779126025604
TCGA-23-1026-01	G1(n=376)	3.31898199095519
TCGA-09-1673-01	G1(n=376)	3.28264737209413
TCGA-04-1542-01	G1(n=376)	3.64352144569342
TCGA-13-0897-01	G1(n=376)	3.14756720709463
TCGA-24-2024-01	G1(n=376)	3.68534590924173
TCGA-13-0804-01	G1(n=376)	3.00037865775158
TCGA-24-2038-01	G1(n=376)	3.05576831410842
TCGA-13-0800-01	G1(n=376)	5.09445566713131
TCGA-13-0901-01	G1(n=376)	3.30198265100266
TCGA-29-1703-01	G1(n=376)	3.38196163968958
TCGA-13-0916-01	G1(n=376)	4.07111907828841
TCGA-25-1633-01	G1(n=376)	3.19198895336386
TCGA-30-1866-01	G1(n=376)	2.46451144380193
TCGA-24-2288-01	G1(n=376)	3.5215784556318
TCGA-13-0766-01	G1(n=376)	3.54773360200284
TCGA-13-0891-01	G1(n=376)	3.51940351596142
TCGA-10-0937-01	G1(n=376)	3.57579637532908
TCGA-36-1569-01	G1(n=376)	3.53174325865972
TCGA-30-1853-01	G1(n=376)	3.34323724728342
TCGA-10-0938-01	G1(n=376)	3.28540221886225
TCGA-24-1928-01	G1(n=376)	3.41253766894875
TCGA-24-2020-01	G1(n=376)	3.86702663221154
TCGA-24-0982-01	G1(n=376)	3.30471545779876
TCGA-30-1714-01	G1(n=376)	4.00766196915681
TCGA-24-1551-01	G1(n=376)	3.31600088612165
TCGA-24-1431-01	G1(n=376)	2.84458651552164
TCGA-13-0724-01	G1(n=376)	3.50634804939327
TCGA-25-2397-01	G1(n=376)	4.18791023622707
TCGA-24-1413-01	G1(n=376)	3.56027474307041
TCGA-24-2271-01	G1(n=376)	2.39774820958859
TCGA-24-2026-01	G1(n=376)	3.54521470997773
TCGA-61-1737-01	G1(n=376)	4.85342184729609
TCGA-29-1781-01	G1(n=376)	2.61176256006487
TCGA-61-1918-01	G1(n=376)	3.61719267505476
TCGA-25-1630-01	G1(n=376)	3.22895718257229
TCGA-13-0720-01	G1(n=376)	2.43522853072072
TCGA-59-2351-01	G1(n=376)	3.41095159691781
TCGA-09-2044-01	G1(n=376)	4.35605222999671
TCGA-57-1583-01	G1(n=376)	2.95568477586932
TCGA-24-1422-01	G1(n=376)	3.16989294119629
TCGA-23-1024-01	G1(n=376)	3.21218021004443
TCGA-57-1582-01	G1(n=376)	3.65092536011202
TCGA-29-1705-01	G1(n=376)	3.63089467463988
TCGA-23-1116-01	G1(n=376)	3.06825806174729
TCGA-29-2427-01	G1(n=376)	4.03960342136804
TCGA-59-2352-01	G1(n=376)	2.6742346477937
TCGA-25-1316-01	G1(n=376)	3.09428674910928
TCGA-13-0893-01	G1(n=376)	3.42026679693822
TCGA-13-0725-01	G1(n=376)	3.0475558377996
TCGA-20-1683-01	G1(n=376)	4.04553034063498
TCGA-13-1408-01	G1(n=376)	3.47803989834957
TCGA-04-1651-01	G1(n=376)	4.18877278687029
TCGA-36-1571-01	G1(n=376)	3.48573594298921
TCGA-25-2404-01	G1(n=376)	4.12096565199876
TCGA-61-2113-01	G1(n=376)	3.9382763809268
TCGA-13-0726-01	G1(n=376)	3.03704830753187
TCGA-59-2348-01	G1(n=376)	3.535779259714
TCGA-29-1777-01	G1(n=376)	3.38544484282164
TCGA-13-0727-01	G1(n=376)	2.92855982716227
TCGA-25-1323-01	G1(n=376)	3.37484474128973
TCGA-61-1919-01	G1(n=376)	3.91853889251124
TCGA-25-1315-01	G1(n=376)	3.83142126129752
TCGA-04-1356-01	G1(n=376)	3.53446008192673
TCGA-13-1501-01	G1(n=376)	2.91318622548899
TCGA-61-1907-01	G1(n=376)	2.70272402550151
TCGA-36-1576-01	G1(n=376)	3.53194283259664
TCGA-04-1364-01	G1(n=376)	4.01479267751682
TCGA-57-1586-01	G1(n=376)	3.69068527107836
TCGA-24-2298-01	G1(n=376)	3.3043358050495
TCGA-13-1492-01	G1(n=376)	4.11878330176162
TCGA-29-1762-01	G1(n=376)	4.1869283585131
TCGA-24-2297-01	G1(n=376)	3.78206252825453
TCGA-13-0884-01	G1(n=376)	2.94985238437569
TCGA-29-1766-01	G1(n=376)	3.50939181797029
TCGA-13-0765-01	G1(n=376)	2.58642849559154
TCGA-10-0931-01	G1(n=376)	3.77217070967906
TCGA-09-1662-01	G1(n=376)	3.7713362781871
TCGA-04-1341-01	G1(n=376)	3.42336302800099
TCGA-31-1950-01	G1(n=376)	4.22631584933549
TCGA-61-2008-01	G1(n=376)	3.6754433561793
TCGA-04-1655-01	G1(n=376)	2.54245617453681
TCGA-61-1995-01	G1(n=376)	2.81313471901813
TCGA-25-1312-01	G1(n=376)	3.31081996959683
TCGA-24-2262-01	G1(n=376)	3.69683959001365
TCGA-24-1425-01	G1(n=376)	3.50883427425123
TCGA-13-1404-01	G1(n=376)	3.95550810092589
TCGA-24-1546-01	G1(n=376)	3.75130303189614
TCGA-61-1911-01	G1(n=376)	2.98351353548064
TCGA-59-2355-01	G1(n=376)	4.01909695863049
TCGA-24-1604-01	G1(n=376)	4.67510456812569
TCGA-61-2009-01	G1(n=376)	3.65304854889491
TCGA-13-1407-01	G1(n=376)	2.8030616750913
TCGA-57-1585-01	G1(n=376)	3.74600097300256
TCGA-36-1570-01	G1(n=376)	4.45497862964842
TCGA-10-0927-01	G1(n=376)	3.13709360897494
TCGA-24-1563-01	G1(n=376)	3.79436387640286
TCGA-24-1435-01	G1(n=376)	4.76055097178806
TCGA-25-1631-01	G1(n=376)	3.34901135490743
TCGA-29-1784-01	G1(n=376)	3.73425438828525
TCGA-23-1118-01	G1(n=376)	3.73116151407364
TCGA-24-1474-01	G1(n=376)	4.03781268187678
TCGA-61-2002-01	G1(n=376)	3.55812066272863
TCGA-04-1514-01	G1(n=376)	4.17835611359927
TCGA-24-1616-01	G1(n=376)	2.97272941009759
TCGA-24-1103-01	G1(n=376)	2.27548389266729
TCGA-13-0887-01	G1(n=376)	3.41171096007286
TCGA-25-2042-01	G1(n=376)	2.86300673937331
TCGA-13-1510-01	G1(n=376)	4.52247639016441
TCGA-24-1418-01	G1(n=376)	3.24173342628199
TCGA-13-0888-01	G1(n=376)	3.60544692278624
TCGA-24-1564-01	G1(n=376)	3.98217220224247
TCGA-13-A5FT-01	G1(n=376)	3.61775689359751
TCGA-36-1581-01	G1(n=376)	4.08425139469717
TCGA-23-1022-01	G1(n=376)	2.73252970781579
TCGA-WR-A838-01	G1(n=376)	3.92156010477021
TCGA-29-1711-01	G1(n=376)	3.72504308528175
TCGA-30-1861-01	G1(n=376)	3.46449837443229
TCGA-24-1464-01	G1(n=376)	4.37634595603562
TCGA-VG-A8LO-01	G1(n=376)	3.12905216726996
TCGA-24-1842-01	G1(n=376)	2.58062791045726
TCGA-30-1860-01	G1(n=376)	3.99423575340484
TCGA-30-1862-01	G1(n=376)	3.23916887866545
TCGA-09-2045-01	G1(n=376)	3.40854883542997
TCGA-13-1512-01	G1(n=376)	3.17006926373341
TCGA-25-1627-01	G1(n=376)	4.87748905682879
TCGA-13-0905-01	G1(n=376)	4.63115085772515
TCGA-36-1574-01	G1(n=376)	3.97247209777673
TCGA-13-0911-01	G1(n=376)	3.00097349063646
TCGA-24-2293-01	G1(n=376)	3.57949395327896
TCGA-57-1993-01	G1(n=376)	3.727201650071
TCGA-10-0936-01	G1(n=376)	2.70041752266204
TCGA-24-2023-01	G1(n=376)	3.1869283585131
TCGA-09-1661-01	G1(n=376)	2.85395573804789
TCGA-61-2102-01	G1(n=376)	3.80980542129243
TCGA-13-1497-01	G1(n=376)	3.93226909196598
TCGA-25-1326-01	G1(n=376)	3.52479085958991
TCGA-24-1426-01	G1(n=376)	2.27271002318061
TCGA-25-2391-01	G1(n=376)	3.61785090857215
TCGA-24-2036-01	G1(n=376)	4.52253916188641
TCGA-29-1776-01	G1(n=376)	2.76920047123286
TCGA-25-2401-01	G1(n=376)	3.68039187609276
TCGA-61-1998-01	G1(n=376)	3.77553522245354
TCGA-29-2428-01	G1(n=376)	2.68133681393013
TCGA-29-1690-01	G1(n=376)	3.59803165074068
TCGA-24-0968-01	G1(n=376)	3.99168963110532
TCGA-13-0768-01	G1(n=376)	3.17893768004171
TCGA-24-1560-01	G1(n=376)	3.07806325577682
TCGA-09-2054-01	G1(n=376)	4.12848312999029
TCGA-24-1558-01	G1(n=376)	3.43437469131818
TCGA-13-1483-01	G1(n=376)	4.19536334818211
TCGA-04-1362-01	G1(n=376)	4.39078460404699
TCGA-09-2048-01	G1(n=376)	4.95523839744965
TCGA-24-1427-01	G1(n=376)	2.93745739255818
TCGA-24-1846-01	G1(n=376)	3.42273085988685
TCGA-23-1028-01	G1(n=376)	3.24649929795888
TCGA-29-1761-01	G1(n=376)	4.06709657191942
TCGA-24-2254-01	G1(n=376)	4.08311122693131
TCGA-61-1725-01	G1(n=376)	3.69047296954889
TCGA-24-1557-01	G1(n=376)	3.93440327058617
TCGA-24-1105-01	G1(n=376)	3.32856363582858
TCGA-25-1321-01	G1(n=376)	3.17352723812251
TCGA-24-1544-01	G1(n=376)	4.18469288746239
TCGA-29-1763-01	G1(n=376)	4.02958539914752
TCGA-24-1603-01	G1(n=376)	3.60673831741759
TCGA-04-1536-01	G1(n=376)	3.52294711151993
TCGA-24-2281-01	G1(n=376)	3.675036800967
TCGA-24-1930-01	G1(n=376)	3.68111188486187
GTEX-11DXX-1426-SM-5GIDU	Normal(n=180)	2.76298656488058
GTEX-11EM3-1726-SM-5N9D1	Normal(n=180)	3.04544297076117
GTEX-11EMC-1726-SM-5H11P	Normal(n=180)	3.22496636500027
GTEX-11GSP-0226-SM-5A5KV	Normal(n=180)	3.2416876707424
GTEX-11I78-1926-SM-59878	Normal(n=180)	2.38294386956899
GTEX-11P81-1526-SM-5P9GS	Normal(n=180)	3.09220743809709
GTEX-11VI4-1026-SM-5EQM1	Normal(n=180)	3.05831649559082
GTEX-11XUK-1626-SM-5GU5O	Normal(n=180)	2.54027530416586
GTEX-11ZTS-1926-SM-5CVLA	Normal(n=180)	3.54225804976692
GTEX-11ZTT-1826-SM-5CVLN	Normal(n=180)	2.38874060478726
GTEX-11ZVC-1426-SM-5EGGA	Normal(n=180)	3.32811838395943
GTEX-1269C-1826-SM-5N9E1	Normal(n=180)	3.23664568135327
GTEX-12WSD-2726-SM-59HLR	Normal(n=180)	2.95121476442072
GTEX-12WSG-1426-SM-5FQUK	Normal(n=180)	2.24701604976735
GTEX-12WSJ-1226-SM-5LU91	Normal(n=180)	3.0799753767206
GTEX-12WSK-1926-SM-5LZVK	Normal(n=180)	2.77315239701405
GTEX-12ZZX-2026-SM-5LZV9	Normal(n=180)	3.25504745931917
GTEX-1313W-2726-SM-5P9IX	Normal(n=180)	3.27798474729977
GTEX-131XG-1926-SM-5LZVG	Normal(n=180)	3.22620022869822
GTEX-131YS-2226-SM-5P9G8	Normal(n=180)	2.98386007192363
GTEX-132AR-1426-SM-5IFF1	Normal(n=180)	3.73876783680019
GTEX-133LE-1226-SM-5IFGC	Normal(n=180)	2.93187212658906
GTEX-1399S-2126-SM-5J2MH	Normal(n=180)	2.88479326254353
GTEX-1399U-1726-SM-5P9J4	Normal(n=180)	2.63226821549951
GTEX-139D8-2426-SM-5KM3A	Normal(n=180)	3.21241369992289
GTEX-13D11-1126-SM-5KLYS	Normal(n=180)	2.81249822533356
GTEX-13FTX-0926-SM-5IFF7	Normal(n=180)	3.18189764310839
GTEX-13N11-0526-SM-5IJFI	Normal(n=180)	3.47118746038699
GTEX-13O3O-2726-SM-5KM35	Normal(n=180)	2.33227828305693
GTEX-13OVI-0726-SM-5L3DD	Normal(n=180)	2.5293212253457
GTEX-13OVJ-2426-SM-5KM3I	Normal(n=180)	2.52306006179525
GTEX-13PL7-2326-SM-5L3FY	Normal(n=180)	3.00018032561
GTEX-13PVR-1226-SM-5RQJ2	Normal(n=180)	2.51777960346301
GTEX-13QBU-1526-SM-5LU3W	Normal(n=180)	2.80240004011484
GTEX-13QIC-1526-SM-5IJFL	Normal(n=180)	2.99747307197096
GTEX-13SLX-2426-SM-664OM	Normal(n=180)	3.36793014143188
GTEX-13U4I-2126-SM-5LU55	Normal(n=180)	2.99022879342601
GTEX-13VXT-1526-SM-5LU3J	Normal(n=180)	2.99331205761988
GTEX-13W3W-1526-SM-5LU5I	Normal(n=180)	2.7878503341913
GTEX-13X6H-1026-SM-5SIBE	Normal(n=180)	2.52807116457874
GTEX-145LS-2326-SM-5TDCY	Normal(n=180)	3.29234004027684
GTEX-145ME-1226-SM-5SIB6	Normal(n=180)	2.461790462903
GTEX-145MI-2626-SM-5QGQ8	Normal(n=180)	3.30801131455218
GTEX-146FH-2526-SM-5Q5BP	Normal(n=180)	3.33098856304375
GTEX-14AS3-1326-SM-5RQJE	Normal(n=180)	3.28540221886225
GTEX-14BIN-1426-SM-664NI	Normal(n=180)	3.33614053969947
GTEX-14BMU-1726-SM-5TDE8	Normal(n=180)	3.25882039687641
GTEX-14DAQ-2226-SM-5YYAD	Normal(n=180)	3.17024556472346
GTEX-14JG6-0626-SM-68716	Normal(n=180)	3.2060180040209
GTEX-14PJM-2426-SM-686ZC	Normal(n=180)	3.1013139010863
GTEX-14PKU-1226-SM-686ZM	Normal(n=180)	2.60549433385251
GTEX-14PKV-1226-SM-6871T	Normal(n=180)	2.53331415656679
GTEX-14PN3-1526-SM-6ETZM	Normal(n=180)	2.47690008320375
GTEX-15DDE-2326-SM-6AJA8	Normal(n=180)	3.30305008468167
GTEX-15DYW-2626-SM-6LPK7	Normal(n=180)	3.31672502157875
GTEX-15EOM-1526-SM-68723	Normal(n=180)	2.21723071622067
GTEX-15ER7-2326-SM-7KUN3	Normal(n=180)	3.33041498385285
GTEX-15FZZ-0826-SM-6LLJO	Normal(n=180)	2.51828333777011
GTEX-15SDE-0926-SM-6LPIA	Normal(n=180)	3.01471235152137
GTEX-15UF6-2026-SM-6LPI3	Normal(n=180)	2.95587072612297
GTEX-16MT8-2226-SM-6LPK2	Normal(n=180)	2.50182126542091
GTEX-16NGA-0426-SM-7LG6K	Normal(n=180)	3.03615162846155
GTEX-17JCI-2326-SM-7IGPC	Normal(n=180)	2.34255474547732
GTEX-183WM-1926-SM-72D5F	Normal(n=180)	3.20554891117303
GTEX-18A7A-2626-SM-7LG6L	Normal(n=180)	3.30538690647769
GTEX-18D9A-0826-SM-718C1	Normal(n=180)	3.26168124483959
GTEX-1A32A-2726-SM-73KVU	Normal(n=180)	2.81475548280987
GTEX-1A8FM-2226-SM-7PC1C	Normal(n=180)	3.10835717809042
GTEX-1AMEY-0926-SM-72D6G	Normal(n=180)	3.05172011644733
GTEX-1AMFI-1426-SM-731EL	Normal(n=180)	3.16140401638112
GTEX-1B933-2126-SM-7MGXR	Normal(n=180)	2.9575432007571
GTEX-1C475-0426-SM-7P8OU	Normal(n=180)	2.6507645591169
GTEX-1CAMS-2126-SM-7MXTF	Normal(n=180)	3.44373924602935
GTEX-1EWIQ-2226-SM-7MGXJ	Normal(n=180)	3.15769051358205
GTEX-1F48J-2326-SM-7MKG3	Normal(n=180)	3.19880843205028
GTEX-1F52S-2226-SM-7MXVE	Normal(n=180)	2.75979499575751
GTEX-1F5PL-1626-SM-7MXTY	Normal(n=180)	2.65168318063211
GTEX-1F6RS-2726-SM-7MKHA	Normal(n=180)	3.24929363016074
GTEX-1F88E-2026-SM-7MXVP	Normal(n=180)	3.28540221886225
GTEX-1F88F-2126-SM-9KNUK	Normal(n=180)	2.78135971352466
GTEX-1GF9X-2426-SM-7SB7W	Normal(n=180)	3.06384804338205
GTEX-1GN1U-2326-SM-9MQK4	Normal(n=180)	3.0447438212244
GTEX-1GN1W-1426-SM-9JGHP	Normal(n=180)	3.11769504266975
GTEX-1GZHY-2426-SM-9JGGK	Normal(n=180)	3.01077983875324
GTEX-1H1CY-1926-SM-9WG7X	Normal(n=180)	3.07587486697513
GTEX-1H2FU-2326-SM-9WG7R	Normal(n=180)	3.33614053969947
GTEX-1HBPH-2726-SM-A96TW	Normal(n=180)	2.9322501913294
GTEX-1HCUA-1326-SM-9WPP6	Normal(n=180)	2.81147103052984
GTEX-1HSGN-2426-SM-C1YRI	Normal(n=180)	2.92238816500384
GTEX-1I4MK-1526-SM-CE6T1	Normal(n=180)	2.73855168652023
GTEX-1ICG6-1526-SM-C1YQT	Normal(n=180)	3.01560461145512
GTEX-1IDJE-1126-SM-A96SO	Normal(n=180)	2.4340276746636
GTEX-1IDJU-1126-SM-A9G2S	Normal(n=180)	2.71501474991089
GTEX-1IKOE-2326-SM-A8N99	Normal(n=180)	2.88048962668782
GTEX-1J1OQ-1626-SM-CE6TB	Normal(n=180)	3.02378761389678
GTEX-1J8JJ-0826-SM-AHZ3F	Normal(n=180)	3.17424660739241
GTEX-1JN1M-2126-SM-D4P2X	Normal(n=180)	2.77082904603249
GTEX-1JN76-1426-SM-AHZ4F	Normal(n=180)	3.12018602753186
GTEX-1K9T9-2426-SM-DHXKT	Normal(n=180)	3.10969486482593
GTEX-1KANC-1026-SM-D3LAA	Normal(n=180)	3.03650333373899
GTEX-1LGOU-1026-SM-DHXL4	Normal(n=180)	3.02680005934372
GTEX-1LGRB-2326-SM-CNNPU	Normal(n=180)	2.90842865016879
GTEX-1LKK1-1626-SM-EVR4Y	Normal(n=180)	2.83349733685984
GTEX-1LNCM-0926-SM-DHXK5	Normal(n=180)	2.87538690458646
GTEX-1LVAM-1826-SM-DHXKR	Normal(n=180)	3.15088457130503
GTEX-1LVAN-2726-SM-CNPQG	Normal(n=180)	2.95102821304775
GTEX-1MA7W-1426-SM-EV7A1	Normal(n=180)	3.12217572334094
GTEX-1MCC2-1026-SM-EVR5I	Normal(n=180)	2.76128527336162
GTEX-1OJC4-2026-SM-E6CQW	Normal(n=180)	3.23679872808771
GTEX-1PBJI-2026-SM-DPRYF	Normal(n=180)	2.46701857168978
GTEX-1PIEJ-1626-SM-E6CP9	Normal(n=180)	2.69019357782485
GTEX-1QEPI-2726-SM-DPRZ6	Normal(n=180)	2.67446065156026
GTEX-1QP28-1326-SM-DPRXZ	Normal(n=180)	2.84398384404833
GTEX-1QP67-1526-SM-E76P4	Normal(n=180)	2.93489387408127
GTEX-1QPFJ-1726-SM-EXOJU	Normal(n=180)	2.59287558236442
GTEX-1R9PN-0626-SM-E6CR9	Normal(n=180)	2.59526494203758
GTEX-1RDX4-0826-SM-E9TK7	Normal(n=180)	2.22465773412074
GTEX-1S5ZU-2326-SM-EAZ5B	Normal(n=180)	3.43015143606123
GTEX-OHPK-2426-SM-3MJGH	Normal(n=180)	2.84076533732387
GTEX-OHPL-2426-SM-48TDN	Normal(n=180)	2.19440229193857
GTEX-P4PP-2426-SM-3P61L	Normal(n=180)	2.95791459863299
GTEX-P4QT-2426-SM-3NMCL	Normal(n=180)	2.60169651648096
GTEX-P78B-1926-SM-3P616	Normal(n=180)	3.51096191927738
GTEX-PLZ4-2826-SM-3P617	Normal(n=180)	2.62503664626844
GTEX-POMQ-1426-SM-3P61D	Normal(n=180)	3.14388315958872
GTEX-PWCY-1326-SM-48TCU	Normal(n=180)	2.94166975365654
GTEX-PWN1-2426-SM-48TDD	Normal(n=180)	2.46283760142902
GTEX-PX3G-2426-SM-48TZZ	Normal(n=180)	2.95158779481475
GTEX-Q734-0726-SM-48TZP	Normal(n=180)	3.58616424593091
GTEX-QCQG-1426-SM-48U22	Normal(n=180)	2.64270157183323
GTEX-QDT8-2226-SM-EZ6LT	Normal(n=180)	2.87931367631089
GTEX-QVJO-3126-SM-COH22	Normal(n=180)	3.31990690666801
GTEX-R55G-1526-SM-48FER	Normal(n=180)	2.94467107064773
GTEX-RTLS-2326-SM-46MUH	Normal(n=180)	2.9424206684638
GTEX-RU1J-0826-SM-46MUU	Normal(n=180)	2.69577115780567
GTEX-RU72-2226-SM-46MUE	Normal(n=180)	3.30494904061134
GTEX-RWS6-1026-SM-47JXD	Normal(n=180)	2.76744293318947
GTEX-S32W-1226-SM-4AD67	Normal(n=180)	2.85778198898326
GTEX-S341-0726-SM-4AD5R	Normal(n=180)	3.11669744320102
GTEX-S4P3-0926-SM-4AD54	Normal(n=180)	2.58736499093646
GTEX-S7SF-1326-SM-4AD4P	Normal(n=180)	2.81208743517108
GTEX-SN8G-2426-SM-EVR31	Normal(n=180)	3.00486089760458
GTEX-T2IS-2026-SM-4DM6W	Normal(n=180)	3.08151006812092
GTEX-T5JW-0426-SM-4DM7M	Normal(n=180)	2.52656966049778
GTEX-T6MO-1126-SM-4DM5D	Normal(n=180)	2.35275852504064
GTEX-TML8-0926-SM-4DXSJ	Normal(n=180)	3.37656822542571
GTEX-TMMY-1726-SM-4DXTD	Normal(n=180)	2.66402765972015
GTEX-TSE9-2226-SM-4DXUR	Normal(n=180)	2.75339059766599
GTEX-U3ZN-1026-SM-4DXTC	Normal(n=180)	3.2910141014173
GTEX-UJHI-1226-SM-4IHLR	Normal(n=180)	2.81249822533356
GTEX-W5WG-0926-SM-4RTX9	Normal(n=180)	2.86532499069493
GTEX-WEY5-0626-SM-4LMIA	Normal(n=180)	2.83045816354108
GTEX-WI4N-2526-SM-4OOSE	Normal(n=180)	2.13815914522947
GTEX-WWYW-2726-SM-4MVOP	Normal(n=180)	3.14632937343578
GTEX-WXYG-1426-SM-4ONCK	Normal(n=180)	2.72530490157444
GTEX-WYBS-2426-SM-4ONDI	Normal(n=180)	2.93809756107409
GTEX-WYVS-1526-SM-4OND4	Normal(n=180)	3.28199491780312
GTEX-X15G-1726-SM-4PQZN	Normal(n=180)	2.92257845650856
GTEX-X4EO-2426-SM-4QASD	Normal(n=180)	2.60975496217244
GTEX-X8HC-2726-SM-46MUA	Normal(n=180)	2.33856703700115
GTEX-XMD3-2326-SM-4AT5H	Normal(n=180)	3.0621217119078
GTEX-XUW1-0126-SM-4BOOQ	Normal(n=180)	2.53630161932382
GTEX-XUZC-1026-SM-4BOPY	Normal(n=180)	2.58400038328577
GTEX-XV7Q-1426-SM-4BRWA	Normal(n=180)	3.50969584193339
GTEX-XYKS-1726-SM-4E3IO	Normal(n=180)	3.1394694950388
GTEX-Y114-1726-SM-4TT7U	Normal(n=180)	2.34738219131511
GTEX-Y3IK-2026-SM-4YCDG	Normal(n=180)	3.1554254317472
GTEX-YFC4-2726-SM-5IFJW	Normal(n=180)	3.29997725063205
GTEX-YJ8O-1026-SM-5CVM5	Normal(n=180)	3.36793014143188
GTEX-ZAJG-2726-SM-5S2MU	Normal(n=180)	3.32163952702144
GTEX-ZC5H-2026-SM-5CVN2	Normal(n=180)	3.37726259663846
GTEX-ZLWG-0926-SM-4WWC3	Normal(n=180)	2.66970712158962
GTEX-ZP4G-0626-SM-4WWF1	Normal(n=180)	3.03720648717847
GTEX-ZPIC-1426-SM-4WWCP	Normal(n=180)	3.05206804724387
GTEX-ZV6S-1426-SM-59HKX	Normal(n=180)	2.55114683733661
GTEX-ZVT2-0326-SM-5E44G	Normal(n=180)	2.93111569975779
GTEX-ZVT3-2626-SM-5GU5L	Normal(n=180)	3.31397137105902
GTEX-ZYFG-1726-SM-5GZZB	Normal(n=180)	2.95717170724639
GTEX-ZYY3-2726-SM-5EGH4	Normal(n=180)	3.16542962042419
GTEX-ZZPU-2126-SM-5EGIU	Normal(n=180)	2.86848923057261
